# Supplementary material for: Transferability of Temperature Evolution of Dissimilar Wire-Arc Additively Manufactured Components by Machine Learning
Source: Materials (Basel). 2024 Feb 3;17(3):742. doi: 10.3390/ma17030742 (PMC10856669; doi:10.3390/ma17030742)
Supplement: Supplementary file 1 [file materials-17-00742-s001.zip]

Archive with 1 entries (1 files):
- materials-2776237-supplementary.pdf
